# Supplementary material for: Coronavirus disease 2019 related parosmia: an exploratory survey of demographics and treatment strategies
Source: J Laryngol Otol. 2023 May 17;137(11):1256–60. doi: 10.1017/S0022215123000713 (PMC10627779; doi:10.1017/S0022215123000713)
Supplement: Supplementary file 1 [file S0022215123000713sup.zip]

Archive with 2 entries (2 files):
- S0022215123000713sup001.pdf
- S0022215123000713sup002.docx
